# Supplementary material for: RAB3A-mediated BAG6 translocation promotes non-small cell lung cancer tumorigenesis and progression
Source: Cell Oncol (Dordr). 2025 Oct 22;48(6):2001–15. doi: 10.1007/s13402-025-01123-z (PMC12698754; doi:10.1007/s13402-025-01123-z)
Supplement: Supplementary file 1 — Supplementary Material 1 [file 13402_2025_1123_MOESM1_ESM.csv]

Protein Group	Protein ID	Accession	-10lgP	Coverage (%)	Coverage (%) 0	Area 0	#Peptides	#Unique	#Spec 0	PTM	Avg. Mass	Description
1	7	sp|P20336|RAB3A_HUMAN	364.39	95	95	5.91E+08	45	48	104		99864	Ras-related protein Rab-3A OS=Homo sapiens OX=9606 GN=RAB3A PE=1 SV=4
3	29	sp|Q9UJV9|DDX41_HUMAN	321.34	62	62	2.90E+08	45	43	101	Carbamidomethylation; Deamidation (NQ); Pyro-glu from Q	69838	Probable ATP-dependent RNA helicase DDX41 OS=Homo sapiens OX=9606 GN=DDX41 PE=1 SV=2
2	9	sp|P13645|K1C10_HUMAN	304.88	51	51	5.75E+08	37	27	105	Carbamidomethylation; Deamidation (NQ); Oxidation (M); Pyro-glu from Q	58827	Keratin type I cytoskeletal 10 OS=Homo sapiens OX=9606 GN=KRT10 PE=1 SV=6
5	6	sp|P35908|K22E_HUMAN	301.83	53	53	2.13E+08	37	23	86	Carbamidomethylation; Deamidation (NQ); Oxidation (M)	65433	Keratin type II cytoskeletal 2 epidermal OS=Homo sapiens OX=9606 GN=KRT2 PE=1 SV=2
4	23	sp|P78347|GTF2I_HUMAN	292.66	40	40	2.25E+08	39	38	87	Carbamidomethylation; Acetylation (Protein N-term); Deamidation (NQ)	112416	General transcription factor II-I OS=Homo sapiens OX=9606 GN=GTF2I PE=1 SV=2
10	11	sp|P35527|K1C9_HUMAN	256.83	40	40	1.80E+08	18	17	38	Deamidation (NQ); Oxidation (M); Pyro-glu from Q	62064	Keratin type I cytoskeletal 9 OS=Homo sapiens OX=9606 GN=KRT9 PE=1 SV=3
8	33	sp|P02533|K1C14_HUMAN	251.1	49	49	1.64E+07	27	3	49	Carbamidomethylation; Deamidation (NQ); Oxidation (M); Pyro-glu from Q	51562	Keratin type I cytoskeletal 14 OS=Homo sapiens OX=9606 GN=KRT14 PE=1 SV=4
9	49	sp|P13647|K2C5_HUMAN	242.44	38	38	2.50E+07	29	5	49	Carbamidomethylation; Deamidation (NQ); Oxidation (M)	62378	Keratin type II cytoskeletal 5 OS=Homo sapiens OX=9606 GN=KRT5 PE=1 SV=3
13	20	sp|P08670|VIME_HUMAN	238.83	58	58	5.89E+07	25	21	42	Carbamidomethylation; Deamidation (NQ)	53652	Vimentin OS=Homo sapiens OX=9606 GN=VIM PE=1 SV=4
18	24	sp|P19474|RO52_HUMAN	232.31	39	39	9.11E+07	19	19	36	Carbamidomethylation; Deamidation (NQ); Pyro-glu from Q	54170	E3 ubiquitin-protein ligase TRIM21 OS=Homo sapiens OX=9606 GN=TRIM21 PE=1 SV=1
19	39	sp|Q08380|LG3BP_HUMAN	226.99	32	32	1.21E+08	17	17	36	Carbamidomethylation; Deamidation (NQ)	65331	Galectin-3-binding protein OS=Homo sapiens OX=9606 GN=LGALS3BP PE=1 SV=1
11	47	sp|P08779|K1C16_HUMAN	220.92	38	38	9.22E+06	21	5	40	Carbamidomethylation; Deamidation (NQ); Oxidation (M)	51268	Keratin type I cytoskeletal 16 OS=Homo sapiens OX=9606 GN=KRT16 PE=1 SV=4
17	30	sp|P05787|K2C8_HUMAN	212.97	32	32	4.23E+07	23	12	40	Deamidation (NQ)	53704	Keratin type II cytoskeletal 8 OS=Homo sapiens OX=9606 GN=KRT8 PE=1 SV=7
45	202	sp|P35637|FUS_HUMAN	212.59	16	16	4.69E+07	10	6	18	Oxidation (M)	53426	RNA-binding protein FUS OS=Homo sapiens OX=9606 GN=FUS PE=1 SV=1
24	128	sp|Q04695|K1C17_HUMAN	210.56	27	27	8.40E+05	16	2	28		48106	Keratin type I cytoskeletal 17 OS=Homo sapiens OX=9606 GN=KRT17 PE=1 SV=2
12	56	sp|P02538|K2C6A_HUMAN	209.15	36	36	2.04E+06	23	1	43	Carbamidomethylation	60045	Keratin type II cytoskeletal 6A OS=Homo sapiens OX=9606 GN=KRT6A PE=1 SV=3
16	55	sp|P04259|K2C6B_HUMAN	203.18	38	38	4.08E+05	23	1	41	Carbamidomethylation	60067	Keratin type II cytoskeletal 6B OS=Homo sapiens OX=9606 GN=KRT6B PE=1 SV=5
21	37	sp|P05783|K1C18_HUMAN	198.13	33	33	3.61E+07	17	13	31	Pyro-glu from Q	48058	Keratin type I cytoskeletal 18 OS=Homo sapiens OX=9606 GN=KRT18 PE=1 SV=2
29	4	sp|P14618|KPYM_HUMAN	191.58	35	35	3.61E+07	16	15	24	Carbamidomethylation; Deamidation (NQ); Pyro-glu from Q	57937	Pyruvate kinase PKM OS=Homo sapiens OX=9606 GN=PKM PE=1 SV=4
34	138	sp|P08727|K1C19_HUMAN	186.73	25	25	4.75E+06	12	4	23	Deamidation (NQ)	44106	Keratin type I cytoskeletal 19 OS=Homo sapiens OX=9606 GN=KRT19 PE=1 SV=4
26	87	sp|P08729|K2C7_HUMAN	185.21	38	38	1.06E+07	19	10	28	Acetylation (Protein N-term)	51386	Keratin type II cytoskeletal 7 OS=Homo sapiens OX=9606 GN=KRT7 PE=1 SV=5
52	81	sp|O00571|DDX3X_HUMAN	183.71	24	24	1.12E+07	14	13	15	Carbamidomethylation	73244	ATP-dependent RNA helicase DDX3X OS=Homo sapiens OX=9606 GN=DDX3X PE=1 SV=3
30	150	sp|P62269|RS18_HUMAN	183.27	61	61	4.95E+07	15	15	25	Acetylation (Protein N-term); Deamidation (NQ)	17719	40S ribosomal protein S18 OS=Homo sapiens OX=9606 GN=RPS18 PE=1 SV=3
57	52	sp|P02768|ALBU_HUMAN	174.91	10	10	1.54E+05	7	1	13	Carbamidomethylation	69367	Serum albumin OS=Homo sapiens OX=9606 GN=ALB PE=1 SV=2
59	273	sp|P62805|H4_HUMAN	172.26	63	63	4.82E+07	9	9	15		11367	Histone H4 OS=Homo sapiens OX=9606 GN=H4C1 PE=1 SV=2
63	71	sp|P68363|TBA1B_HUMAN	171.77	32	32	1.08E+06	10	1	13	Carbamidomethylation	50152	Tubulin alpha-1B chain OS=Homo sapiens OX=9606 GN=TUBA1B PE=1 SV=1
54	15	sp|P07355|ANXA2_HUMAN	168.7	38	38	1.89E+07	11	11	13	Carbamidomethylation; Acetylation (Protein N-term)	38604	Annexin A2 OS=Homo sapiens OX=9606 GN=ANXA2 PE=1 SV=2
58	112	sp|P68104|EF1A1_HUMAN	167.74	23	23	1.74E+07	10	4	15	Pyro-glu from Q	50141	Elongation factor 1-alpha 1 OS=Homo sapiens OX=9606 GN=EEF1A1 PE=1 SV=1
58	104	sp|Q5VTE0|EF1A3_HUMAN	167.74	23	23	1.74E+07	10	4	15	Pyro-glu from Q	50185	Putative elongation factor 1-alpha-like 3 OS=Homo sapiens OX=9606 GN=EEF1A1P5 PE=5 SV=1
56	41	sp|P60709|ACTB_HUMAN	167.53	23	23	1.69E+07	9	5	15		41737	Actin cytoplasmic 1 OS=Homo sapiens OX=9606 GN=ACTB PE=1 SV=1
56	42	sp|P63261|ACTG_HUMAN	167.53	23	23	1.69E+07	9	5	15		41793	Actin cytoplasmic 2 OS=Homo sapiens OX=9606 GN=ACTG1 PE=1 SV=1
64	91	sp|Q9BQE3|TBA1C_HUMAN	164.61	32	32	7.23E+05	10	1	13	Carbamidomethylation	49895	Tubulin alpha-1C chain OS=Homo sapiens OX=9606 GN=TUBA1C PE=1 SV=1
64	90	sp|Q71U36|TBA1A_HUMAN	164.61	32	32	7.23E+05	10	1	13	Carbamidomethylation	50136	Tubulin alpha-1A chain OS=Homo sapiens OX=9606 GN=TUBA1A PE=1 SV=1
61	108	sp|Q9BUJ2|HNRL1_HUMAN	161.71	18	18	1.85E+07	10	10	14	Carbamidomethylation	95739	Heterogeneous nuclear ribonucleoprotein U-like protein 1 OS=Homo sapiens OX=9606 GN=HNRNPUL1 PE=1 SV=2
66	38	sp|P07437|TBB5_HUMAN	161.02	23	23	6.98E+06	8	3	13		49671	Tubulin beta chain OS=Homo sapiens OX=9606 GN=TUBB PE=1 SV=2
98	45	sp|P68371|TBB4B_HUMAN	159.16	20	20	1.49E+06	7	2	9		49831	Tubulin beta-4B chain OS=Homo sapiens OX=9606 GN=TUBB4B PE=1 SV=1
67	67	sp|P23396|RS3_HUMAN	157.81	40	40	1.43E+07	9	9	12	Carbamidomethylation; Acetylation (Protein N-term)	26688	40S ribosomal protein S3 OS=Homo sapiens OX=9606 GN=RPS3 PE=1 SV=2
93	124	sp|P11940|PABP1_HUMAN	153.73	11	11	5.20E+06	6	5	10		70671	Polyadenylate-binding protein 1 OS=Homo sapiens OX=9606 GN=PABPC1 PE=1 SV=2
121	215	sp|P46782|RS5_HUMAN	153.06	28	28	7.82E+06	6	6	7	Carbamidomethylation	22876	40S ribosomal protein S5 OS=Homo sapiens OX=9606 GN=RPS5 PE=1 SV=4
78	222	sp|Q92804|RBP56_HUMAN	150.72	13	13	1.82E+07	7	3	12	Carbamidomethylation	61830	TATA-binding protein-associated factor 2N OS=Homo sapiens OX=9606 GN=TAF15 PE=1 SV=1
120	101	sp|P14625|ENPL_HUMAN	149.95	8	8	6.39E+06	6	5	6		92469	Endoplasmin OS=Homo sapiens OX=9606 GN=HSP90B1 PE=1 SV=1
138	315	sp|P48047|ATPO_HUMAN	147.1	27	27	6.24E+06	5	5	5		23277	ATP synthase subunit O mitochondrial OS=Homo sapiens OX=9606 GN=ATP5PO PE=1 SV=1
77	64	sp|P04406|G3P_HUMAN	146.87	26	26	2.29E+07	7	7	10	Carbamidomethylation; Deamidation (NQ)	36053	Glyceraldehyde-3-phosphate dehydrogenase OS=Homo sapiens OX=9606 GN=GAPDH PE=1 SV=3
62	78	sp|Q00839|HNRPU_HUMAN	144.21	13	13	1.31E+07	9	9	12		90585	Heterogeneous nuclear ribonucleoprotein U OS=Homo sapiens OX=9606 GN=HNRNPU PE=1 SV=6
204	318	sp|P09651|ROA1_HUMAN	143.6	12	12	6.14E+06	3	3	4		38747	Heterogeneous nuclear ribonucleoprotein A1 OS=Homo sapiens OX=9606 GN=HNRNPA1 PE=1 SV=5
110	68	sp|P08238|HS90B_HUMAN	141.01	9	9	1.79E+06	6	2	8	Carbamidomethylation	83264	Heat shock protein HSP 90-beta OS=Homo sapiens OX=9606 GN=HSP90AB1 PE=1 SV=4
82	181	sp|P62826|RAN_HUMAN	139.81	29	29	1.45E+07	7	7	11	Carbamidomethylation; Deamidation (NQ)	24423	GTP-binding nuclear protein Ran OS=Homo sapiens OX=9606 GN=RAN PE=1 SV=3
134	105	sp|P15880|RS2_HUMAN	139	16	16	7.50E+06	5	4	5	Carbamidomethylation	31324	40S ribosomal protein S2 OS=Homo sapiens OX=9606 GN=RPS2 PE=1 SV=2
112	201	sp|P22626|ROA2_HUMAN	138.15	21	21	2.01E+07	6	6	7	Deamidation (NQ); Pyro-glu from Q	37430	Heterogeneous nuclear ribonucleoproteins A2/B1 OS=Homo sapiens OX=9606 GN=HNRNPA2B1 PE=1 SV=2
130	85	sp|P11142|HSP7C_HUMAN	137.91	11	11	3.81E+06	5	3	6		70898	Heat shock cognate 71 kDa protein OS=Homo sapiens OX=9606 GN=HSPA8 PE=1 SV=1
130	219	sp|P54652|HSP72_HUMAN	137.91	11	11	3.81E+06	5	3	6		70021	Heat shock-related 70 kDa protein 2 OS=Homo sapiens OX=9606 GN=HSPA2 PE=1 SV=1
71	22	sp|P00352|AL1A1_HUMAN	136.27	22	22	9.49E+06	9	9	11	Carbamidomethylation; Deamidation (NQ)	54862	Retinal dehydrogenase 1 OS=Homo sapiens OX=9606 GN=ALDH1A1 PE=1 SV=2
95	161	sp|P62280|RS11_HUMAN	135.98	44	44	1.15E+07	9	9	10	Carbamidomethylation; Pyro-glu from Q	18431	40S ribosomal protein S11 OS=Homo sapiens OX=9606 GN=RPS11 PE=1 SV=3
105	214	sp|P38159|RBMX_HUMAN	135.24	14	14	5.03E+06	6	6	6	Acetylation (Protein N-term)	42332	RNA-binding motif protein X chromosome OS=Homo sapiens OX=9606 GN=RBMX PE=1 SV=3
117	16	sp|P46379|BAG6_HUMAN	128.28	14	14	8.09E+06	5	5	6		47169	BAG cochaperone 6 OS=Homo sapiens OX=9606 GN=BAT3 PE=1 SV=2
126	132	sp|P31943|HNRH1_HUMAN	126.82	17	17	7.01E+06	7	7	7	Carbamidomethylation; Deamidation (NQ)	49229	Heterogeneous nuclear ribonucleoprotein H OS=Homo sapiens OX=9606 GN=HNRNPH1 PE=1 SV=4
60	229	sp|Q92734|TFG_HUMAN	125.93	23	23	4.31E+07	9	8	14	Deamidation (NQ)	43448	Protein TFG OS=Homo sapiens OX=9606 GN=TFG PE=1 SV=2
101	96	sp|P62701|RS4X_HUMAN	123.66	32	32	3.19E+06	8	5	9	Carbamidomethylation; Deamidation (NQ)	29598	40S ribosomal protein S4 X isoform OS=Homo sapiens OX=9606 GN=RPS4X PE=1 SV=2
83	70	sp|P30838|AL3A1_HUMAN	122.67	11	11	2.55E+07	5	5	6		50395	Aldehyde dehydrogenase dimeric NADP-preferring OS=Homo sapiens OX=9606 GN=ALDH3A1 PE=1 SV=3
272	395	sp|Q8TA86|RP9_HUMAN	121.76	9	9	1.15E+06	3	3	3		26107	Retinitis pigmentosa 9 protein OS=Homo sapiens OX=9606 GN=RP9 PE=1 SV=2
132	32	sp|P25705|ATPA_HUMAN	119.17	14	14	5.86E+06	6	6	6		59751	ATP synthase subunit alpha mitochondrial OS=Homo sapiens OX=9606 GN=ATP5F1A PE=1 SV=1
164	232	sp|Q14498|RBM39_HUMAN	119.05	9	9	5.52E+06	4	4	5		59380	RNA-binding protein 39 OS=Homo sapiens OX=9606 GN=RBM39 PE=1 SV=2
80	333	sp|Q14CN4|K2C72_HUMAN	116.82	10	10	3.64E+05	6	1	11	Deamidation (NQ)	55877	Keratin type II cytoskeletal 72 OS=Homo sapiens OX=9606 GN=KRT72 PE=1 SV=2
140	111	sp|P07900|HS90A_HUMAN	116.63	5	5	7.70E+05	4	1	6		84660	Heat shock protein HSP 90-alpha OS=Homo sapiens OX=9606 GN=HSP90AA1 PE=1 SV=5
72	340	sp|Q71DI3|H32_HUMAN	116.31	34	34	2.88E+07	7	7	13		15388	Histone H3.2 OS=Homo sapiens OX=9606 GN=H3C15 PE=1 SV=3
72	337	sp|P84243|H33_HUMAN	116.31	34	34	2.88E+07	7	7	13		15328	Histone H3.3 OS=Homo sapiens OX=9606 GN=H3-3A PE=1 SV=2
72	338	sp|Q16695|H31T_HUMAN	116.31	34	34	2.88E+07	7	7	13		15508	Histone H3.1t OS=Homo sapiens OX=9606 GN=H3-4 PE=1 SV=3
72	339	sp|P68431|H31_HUMAN	116.31	34	34	2.88E+07	7	7	13		15404	Histone H3.1 OS=Homo sapiens OX=9606 GN=H3C1 PE=1 SV=2
113	257	sp|P62249|RS16_HUMAN	115.8	25	25	5.08E+06	5	4	8		16445	40S ribosomal protein S16 OS=Homo sapiens OX=9606 GN=RPS16 PE=1 SV=2
43	359	sp|Q7Z3Y8|K1C27_HUMAN	115.17	8	8	1.92E+00	5	1	20	Deamidation (NQ); Oxidation (M); Pyro-glu from Q	49822	Keratin type I cytoskeletal 27 OS=Homo sapiens OX=9606 GN=KRT27 PE=1 SV=2
139	295	sp|Q96PK6|RBM14_HUMAN	114.56	11	11	5.94E+06	5	5	5	Carbamidomethylation	69492	RNA-binding protein 14 OS=Homo sapiens OX=9606 GN=RBM14 PE=1 SV=2
135	407	sp|Q01844|EWS_HUMAN	113.36	7	7	1.75E+07	3	3	6	Carbamidomethylation	68478	RNA-binding protein EWS OS=Homo sapiens OX=9606 GN=EWSR1 PE=1 SV=1
102	311	sp|O60814|H2B1K_HUMAN	113.33	29	29	4.95E+06	4	4	7		13890	Histone H2B type 1-K OS=Homo sapiens OX=9606 GN=H2BC12 PE=1 SV=3
102	312	sp|P62807|H2B1C_HUMAN	113.33	29	29	4.95E+06	4	4	7		13906	Histone H2B type 1-C/E/F/G/I OS=Homo sapiens OX=9606 GN=H2BC4 PE=1 SV=4
102	334	sp|Q99879|H2B1M_HUMAN	113.33	29	29	4.95E+06	4	4	7		13989	Histone H2B type 1-M OS=Homo sapiens OX=9606 GN=H2BC14 PE=1 SV=3
102	304	sp|Q93079|H2B1H_HUMAN	113.33	29	29	4.95E+06	4	4	7		13892	Histone H2B type 1-H OS=Homo sapiens OX=9606 GN=H2BC9 PE=1 SV=3
102	313	sp|P58876|H2B1D_HUMAN	113.33	29	29	4.95E+06	4	4	7		13936	Histone H2B type 1-D OS=Homo sapiens OX=9606 GN=H2BC5 PE=1 SV=2
102	314	sp|P57053|H2BFS_HUMAN	113.33	29	29	4.95E+06	4	4	7		13944	Histone H2B type F-S OS=Homo sapiens OX=9606 GN=H2BS1 PE=1 SV=2
102	305	sp|Q5QNW6|H2B2F_HUMAN	113.33	29	29	4.95E+06	4	4	7		13920	Histone H2B type 2-F OS=Homo sapiens OX=9606 GN=H2BC18 PE=1 SV=3
102	309	sp|Q99880|H2B1L_HUMAN	113.33	29	29	4.95E+06	4	4	7		13952	Histone H2B type 1-L OS=Homo sapiens OX=9606 GN=H2BC13 PE=1 SV=3
102	310	sp|Q99877|H2B1N_HUMAN	113.33	29	29	4.95E+06	4	4	7		13922	Histone H2B type 1-N OS=Homo sapiens OX=9606 GN=H2BC15 PE=1 SV=3
104	431	sp|Q8NCA5|FA98A_HUMAN	113.22	8	8	2.45E+06	4	3	8	Carbamidomethylation; Deamidation (NQ)	55272	Protein FAM98A OS=Homo sapiens OX=9606 GN=FAM98A PE=1 SV=2
172	97	sp|P05141|ADT2_HUMAN	112.61	13	13	3.94E+06	4	4	5	Acetylation (Protein N-term)	32852	ADP/ATP translocase 2 OS=Homo sapiens OX=9606 GN=SLC25A5 PE=1 SV=7
131	103	sp|P17844|DDX5_HUMAN	112.02	9	9	4.67E+06	6	3	6	Carbamidomethylation	69148	Probable ATP-dependent RNA helicase DDX5 OS=Homo sapiens OX=9606 GN=DDX5 PE=1 SV=1
223	426	sp|Q8N5F7|NKAP_HUMAN	109.73	6	6	4.21E+06	3	3	3		47138	NF-kappa-B-activating protein OS=Homo sapiens OX=9606 GN=NKAP PE=1 SV=1
218	427	sp|P62263|RS14_HUMAN	108.46	30	30	2.73E+06	4	3	4		16273	40S ribosomal protein S14 OS=Homo sapiens OX=9606 GN=RPS14 PE=1 SV=3
158	417	sp|Q9Y3I0|RTCB_HUMAN	108.07	10	10	3.27E+06	3	3	4		55210	RNA-splicing ligase RtcB homolog OS=Homo sapiens OX=9606 GN=RTCB PE=1 SV=1
205	404	sp|P36776|LONM_HUMAN	107.7	5	5	1.03E+06	4	3	4		106489	Lon protease homolog mitochondrial OS=Homo sapiens OX=9606 GN=LONP1 PE=1 SV=2
108	17	sp|P11413|G6PD_HUMAN	107.21	12	12	4.96E+06	6	6	7		59257	Glucose-6-phosphate 1-dehydrogenase OS=Homo sapiens OX=9606 GN=G6PD PE=1 SV=4
165	297	sp|P62851|RS25_HUMAN	104.5	30	30	1.15E+07	4	4	5		13742	40S ribosomal protein S25 OS=Homo sapiens OX=9606 GN=RPS25 PE=1 SV=1
103	102	sp|P13639|EF2_HUMAN	103.92	9	9	4.12E+06	8	6	8		95338	Elongation factor 2 OS=Homo sapiens OX=9606 GN=EEF2 PE=1 SV=4
96	196	sp|Q9NWB6|ARGL1_HUMAN	103.1	19	19	9.97E+06	8	6	10	Pyro-glu from Q	33216	Arginine and glutamate-rich protein 1 OS=Homo sapiens OX=9606 GN=ARGLU1 PE=1 SV=1
46	365	sp|A0A0B4J1X5|HV374_HUMAN	101.57	19	19	0.00E+00	6	1	17	Deamidation (NQ)	12840	Immunoglobulin heavy variable 3-74 OS=Homo sapiens OX=9606 GN=IGHV3-74 PE=3 SV=1
74	343	sp|Q8N1N4|K2C78_HUMAN	100.7	7	7	0.00E+00	5	1	12	Deamidation (NQ)	56866	Keratin type II cytoskeletal 78 OS=Homo sapiens OX=9606 GN=KRT78 PE=1 SV=2
39	1879	sp|A0A0A0MS14|HV145_HUMAN	100.38	9	9	1.08E+09	2	1	22	Carbamidomethylation; Oxidation (M)	13508	Immunoglobulin heavy variable 1-45 OS=Homo sapiens OX=9606 GN=IGHV1-45 PE=3 SV=1
157	507	sp|P39019|RS19_HUMAN	100.21	23	23	1.90E+06	4	3	5		16060	40S ribosomal protein S19 OS=Homo sapiens OX=9606 GN=RPS19 PE=1 SV=2
156	250	sp|P55072|TERA_HUMAN	99.87	4	4	4.01E+06	3	2	3	Carbamidomethylation	89322	Transitional endoplasmic reticulum ATPase OS=Homo sapiens OX=9606 GN=VCP PE=1 SV=4
118	444	sp|Q16777|H2A2C_HUMAN	99.51	36	36	2.98E+06	4	2	6		13988	Histone H2A type 2-C OS=Homo sapiens OX=9606 GN=H2AC20 PE=1 SV=4
118	445	sp|Q6FI13|H2A2A_HUMAN	99.51	35	35	2.98E+06	4	2	6		14095	Histone H2A type 2-A OS=Homo sapiens OX=9606 GN=H2AC18 PE=1 SV=3
118	455	sp|Q99878|H2A1J_HUMAN	99.51	36	36	2.98E+06	4	2	6		13936	Histone H2A type 1-J OS=Homo sapiens OX=9606 GN=H2AC14 PE=1 SV=3
118	456	sp|Q96KK5|H2A1H_HUMAN	99.51	36	36	2.98E+06	4	2	6		13906	Histone H2A type 1-H OS=Homo sapiens OX=9606 GN=H2AC12 PE=1 SV=3
118	457	sp|Q9BTM1|H2AJ_HUMAN	99.51	36	36	2.98E+06	4	2	6		14019	Histone H2A.J OS=Homo sapiens OX=9606 GN=H2AJ PE=1 SV=1
118	458	sp|P0C0S8|H2A1_HUMAN	99.51	35	35	2.98E+06	4	2	6		14091	Histone H2A type 1 OS=Homo sapiens OX=9606 GN=H2AC11 PE=1 SV=2
118	459	sp|P20671|H2A1D_HUMAN	99.51	35	35	2.98E+06	4	2	6		14107	Histone H2A type 1-D OS=Homo sapiens OX=9606 GN=H2AC7 PE=1 SV=2
133	133	sp|Q92841|DDX17_HUMAN	99.47	8	8	1.31E+06	5	2	5		80273	Probable ATP-dependent RNA helicase DDX17 OS=Homo sapiens OX=9606 GN=DDX17 PE=1 SV=2
44	434	sp|A0A0B4J1V1|HV321_HUMAN	99.27	26	26	7.31E+07	6	1	18	Carbamidomethylation; Deamidation (NQ)	12840	Immunoglobulin heavy variable 3-21 OS=Homo sapiens OX=9606 GN=IGHV3-21 PE=1 SV=1
47	390	sp|A0A0C4DH32|HV320_HUMAN	97.12	26	26	2.57E+05	6	1	17	Carbamidomethylation; Deamidation (NQ)	12673	Immunoglobulin heavy variable 3-20 OS=Homo sapiens OX=9606 GN=IGHV3-20 PE=3 SV=2
194	107	sp|Q14764|MVP_HUMAN	96.89	4	4	1.86E+06	4	4	4		99327	Major vault protein OS=Homo sapiens OX=9606 GN=MVP PE=1 SV=4
269	208	sp|P18124|RL7_HUMAN	96.29	14	14	3.09E+06	3	3	3		29226	60S ribosomal protein L7 OS=Homo sapiens OX=9606 GN=RPL7 PE=1 SV=1
159	244	sp|P62913|RL11_HUMAN	95.51	19	19	6.32E+06	3	2	5		20252	60S ribosomal protein L11 OS=Homo sapiens OX=9606 GN=RPL11 PE=1 SV=2
155	267	sp|Q92499|DDX1_HUMAN	94.76	10	10	5.58E+06	5	5	5	Carbamidomethylation	82432	ATP-dependent RNA helicase DDX1 OS=Homo sapiens OX=9606 GN=DDX1 PE=1 SV=2
40	422	sp|A0A0B4J1V0|HV315_HUMAN	94.51	24	24	1.05E+08	5	2	19	Carbamidomethylation; Deamidation (NQ); Oxidation (M)	12926	Immunoglobulin heavy variable 3-15 OS=Homo sapiens OX=9606 GN=IGHV3-15 PE=3 SV=1
222	360	sp|P62266|RS23_HUMAN	94.03	20	20	2.44E+05	3	2	3		15808	40S ribosomal protein S23 OS=Homo sapiens OX=9606 GN=RPS23 PE=1 SV=3
51	263	sp|P0DOX5|IGG1_HUMAN	93.05	5	5	1.68E+06	7	1	14		49329	Immunoglobulin gamma-1 heavy chain OS=Homo sapiens OX=9606 PE=1 SV=2
94	301	sp|P01859|IGHG2_HUMAN	93	15	15	1.58E+07	5	2	9	Carbamidomethylation; Deamidation (NQ)	35901	Immunoglobulin heavy constant gamma 2 OS=Homo sapiens OX=9606 GN=IGHG2 PE=1 SV=2
219	243	sp|P61247|RS3A_HUMAN	89.49	17	17	2.77E+06	4	4	4	Carbamidomethylation	29945	40S ribosomal protein S3a OS=Homo sapiens OX=9606 GN=RPS3A PE=1 SV=2
296	883	sp|P81605|DCD_HUMAN	89.35	22	22	2.70E+06	3	3	3		11284	Dermcidin OS=Homo sapiens OX=9606 GN=DCD PE=1 SV=2
206	249	sp|P62987|RL40_HUMAN	88.98	27	27	6.59E+06	3	3	3		14728	Ubiquitin-60S ribosomal protein L40 OS=Homo sapiens OX=9606 GN=UBA52 PE=1 SV=2
206	197	sp|P62979|RS27A_HUMAN	88.98	22	22	6.59E+06	3	3	3		17965	Ubiquitin-40S ribosomal protein S27a OS=Homo sapiens OX=9606 GN=RPS27A PE=1 SV=2
206	276	sp|P0CG47|UBB_HUMAN	88.98	15	15	6.59E+06	3	3	3		25762	Polyubiquitin-B OS=Homo sapiens OX=9606 GN=UBB PE=1 SV=1
206	287	sp|P0CG48|UBC_HUMAN	88.98	5	5	6.59E+06	3	3	3		77039	Polyubiquitin-C OS=Homo sapiens OX=9606 GN=UBC PE=1 SV=3
289	487	sp|P62273|RS29_HUMAN	87.95	46	46	3.58E+06	3	3	3	Carbamidomethylation	6677	40S ribosomal protein S29 OS=Homo sapiens OX=9606 GN=RPS29 PE=1 SV=2
85	587	sp|P0DOX2|IGA2_HUMAN	87.67	6	6	1.93E+07	4	1	9	Carbamidomethylation; Deamidation (NQ); Oxidation (M)	48934	Immunoglobulin alpha-2 heavy chain OS=Homo sapiens OX=9606 PE=1 SV=2
319	242	sp|P62241|RS8_HUMAN	86.26	13	13	1.29E+07	2	2	3		24205	40S ribosomal protein S8 OS=Homo sapiens OX=9606 GN=RPS8 PE=1 SV=2
295	464	sp|P60866|RS20_HUMAN	85.86	18	18	9.05E+05	2	1	3	Carbamidomethylation	13373	40S ribosomal protein S20 OS=Homo sapiens OX=9606 GN=RPS20 PE=1 SV=1
316	323	sp|P16403|H12_HUMAN	84.88	14	14	2.44E+06	3	3	3		21365	Histone H1.2 OS=Homo sapiens OX=9606 GN=H1-2 PE=1 SV=2
317	396	sp|Q07020|RL18_HUMAN	84.81	10	10	1.36E+06	2	2	2	Carbamidomethylation	21634	60S ribosomal protein L18 OS=Homo sapiens OX=9606 GN=RPL18 PE=1 SV=2
166	264	sp|P46781|RS9_HUMAN	84.17	22	22	5.31E+06	5	5	5		22591	40S ribosomal protein S9 OS=Homo sapiens OX=9606 GN=RPS9 PE=1 SV=3
224	534	sp|P46776|RL27A_HUMAN	83.35	16	16	5.76E+06	2	2	3		16561	60S ribosomal protein L27a OS=Homo sapiens OX=9606 GN=RPL27A PE=1 SV=2
270	169	sp|P02545|LMNA_HUMAN	82.74	3	3	7.90E+05	2	2	2		74140	Prelamin-A/C OS=Homo sapiens OX=9606 GN=LMNA PE=1 SV=1
220	322	sp|P46779|RL28_HUMAN	81.12	18	18	1.92E+06	3	3	3	Carbamidomethylation	15747	60S ribosomal protein L28 OS=Homo sapiens OX=9606 GN=RPL28 PE=1 SV=3
320	384	sp|P51991|ROA3_HUMAN	80.75	8	8	2.77E+06	2	2	3	Acetylation (Protein N-term)	39595	Heterogeneous nuclear ribonucleoprotein A3 OS=Homo sapiens OX=9606 GN=HNRNPA3 PE=1 SV=2
221	198	sp|P39023|RL3_HUMAN	79.79	5	5	1.81E+06	4	3	4	Carbamidomethylation	46109	60S ribosomal protein L3 OS=Homo sapiens OX=9606 GN=RPL3 PE=1 SV=2
314	194	sp|Q15365|PCBP1_HUMAN	77.77	12	12	1.93E+06	3	3	3	Carbamidomethylation	37498	Poly(rC)-binding protein 1 OS=Homo sapiens OX=9606 GN=PCBP1 PE=1 SV=2
470	599	sp|P62829|RL23_HUMAN	76.42	21	21	1.76E+06	2	2	2	Carbamidomethylation	14865	60S ribosomal protein L23 OS=Homo sapiens OX=9606 GN=RPL23 PE=1 SV=1
950	428	sp|P62847|RS24_HUMAN	75.67	11	11	6.49E+05	1	1	1		15423	40S ribosomal protein S24 OS=Homo sapiens OX=9606 GN=RPS24 PE=1 SV=1
167	282	sp|P30050|RL12_HUMAN	75.48	19	19	4.85E+06	3	3	5		17819	60S ribosomal protein L12 OS=Homo sapiens OX=9606 GN=RPL12 PE=1 SV=1
291	349	sp|P26373|RL13_HUMAN	75.43	11	11	1.42E+06	3	2	3		24261	60S ribosomal protein L13 OS=Homo sapiens OX=9606 GN=RPL13 PE=1 SV=4
321	278	sp|P62424|RL7A_HUMAN	72.5	7	7	1.54E+06	2	2	3		29996	60S ribosomal protein L7a OS=Homo sapiens OX=9606 GN=RPL7A PE=1 SV=2
293	331	sp|P62277|RS13_HUMAN	72.19	17	17	1.94E+06	3	2	3		17222	40S ribosomal protein S13 OS=Homo sapiens OX=9606 GN=RPS13 PE=1 SV=2
534	36	sp|P06576|ATPB_HUMAN	71.18	5	5	2.35E+06	2	1	2		56560	ATP synthase subunit beta mitochondrial OS=Homo sapiens OX=9606 GN=ATP5F1B PE=1 SV=3
315	163	sp|P11021|BIP_HUMAN	69.93	5	5	8.54E+05	3	1	3		72333	Endoplasmic reticulum chaperone BiP OS=Homo sapiens OX=9606 GN=HSPA5 PE=1 SV=2
423	18	sp|P35579|MYH9_HUMAN	68.69	1	1	5.29E+05	1	1	1		226530	Myosin-9 OS=Homo sapiens OX=9606 GN=MYH9 PE=1 SV=4
273	561	sp|A6NHL2|TBAL3_HUMAN	68.63	3	3	6.85E+06	2	1	2	Carbamidomethylation	49909	Tubulin alpha chain-like 3 OS=Homo sapiens OX=9606 GN=TUBAL3 PE=1 SV=2
92	450	sp|A0A075B6Q5|HV364_HUMAN	68.22	25	25	2.46E+06	4	1	8	Carbamidomethylation; Oxidation (M)	12891	Immunoglobulin heavy variable 3-64 OS=Homo sapiens OX=9606 GN=IGHV3-64 PE=3 SV=1
76	555	sp|A0A0J9YX35|HV64D_HUMAN	67.98	15	15	7.32E+04	4	1	10	Deamidation (NQ)	12823	Immunoglobulin heavy variable 3-64D OS=Homo sapiens OX=9606 GN=IGHV3-64D PE=3 SV=1
81	424	sp|A0A0B4J1V6|HV373_HUMAN	67.39	11	11	5.29E+06	4	1	8		12858	Immunoglobulin heavy variable 3-73 OS=Homo sapiens OX=9606 GN=IGHV3-73 PE=3 SV=1
290	251	sp|P62906|RL10A_HUMAN	66.85	15	15	3.12E+06	3	3	3	Carbamidomethylation	24831	60S ribosomal protein L10a OS=Homo sapiens OX=9606 GN=RPL10A PE=1 SV=2
951	1158	sp|P61626|LYSC_HUMAN	64.99	8	8	8.95E+05	1	1	1		16537	Lysozyme C OS=Homo sapiens OX=9606 GN=LYZ PE=1 SV=1
632	187	sp|Q86YZ3|HORN_HUMAN	64.84	1	1	1.73E+05	1	1	1		282389	Hornerin OS=Homo sapiens OX=9606 GN=HRNR PE=1 SV=2
531	432	sp|P62244|RS15A_HUMAN	64.71	12	12	1.86E+06	2	2	2		14840	40S ribosomal protein S15a OS=Homo sapiens OX=9606 GN=RPS15A PE=1 SV=2
953	475	sp|P61254|RL26_HUMAN	63.65	6	6	4.03E+05	1	1	1		17258	60S ribosomal protein L26 OS=Homo sapiens OX=9606 GN=RPL26 PE=1 SV=1
469	601	sp|P07910|HNRPC_HUMAN	63.47	7	7	1.44E+06	2	2	2		33670	Heterogeneous nuclear ribonucleoproteins C1/C2 OS=Homo sapiens OX=9606 GN=HNRNPC PE=1 SV=4
294	93	sp|P52272|HNRPM_HUMAN	61.87	7	7	3.10E+06	3	3	3		77516	Heterogeneous nuclear ribonucleoprotein M OS=Homo sapiens OX=9606 GN=HNRNPM PE=1 SV=3
952	524	sp|P46783|RS10_HUMAN	60.29	8	8	1.10E+06	1	1	1		18898	40S ribosomal protein S10 OS=Homo sapiens OX=9606 GN=RPS10 PE=1 SV=1
952	835	sp|Q9NQ39|RS10L_HUMAN	60.29	8	8	1.10E+06	1	1	1		20120	Putative 40S ribosomal protein S10-like OS=Homo sapiens OX=9606 GN=RPS10P5 PE=5 SV=1
114	260	sp|P61978|HNRPK_HUMAN	59.72	6	6	5.60E+05	3	1	8	Pyro-glu from Q	50976	Heterogeneous nuclear ribonucleoprotein K OS=Homo sapiens OX=9606 GN=HNRNPK PE=1 SV=1
861	815	sp|P18621|RL17_HUMAN	59.32	5	5	1.57E+06	1	1	1		21397	60S ribosomal protein L17 OS=Homo sapiens OX=9606 GN=RPL17 PE=1 SV=3
532	255	sp|P40429|RL13A_HUMAN	59.22	9	9	1.05E+06	2	2	2		23577	60S ribosomal protein L13a OS=Homo sapiens OX=9606 GN=RPL13A PE=1 SV=2
955	485	sp|P61353|RL27_HUMAN	59.21	7	7	1.09E+06	1	1	1		15798	60S ribosomal protein L27 OS=Homo sapiens OX=9606 GN=RPL27 PE=1 SV=2
144	966	sp|Q99996|AKAP9_HUMAN	57.84	0	0	2.14E+07	2	1	2		452990	A-kinase anchor protein 9 OS=Homo sapiens OX=9606 GN=AKAP9 PE=1 SV=4
954	1361	sp|P08708|RS17_HUMAN	56.5	7	7	8.35E+05	1	1	1		15550	40S ribosomal protein S17 OS=Homo sapiens OX=9606 GN=RPS17 PE=1 SV=2
292	152	sp|P60842|IF4A1_HUMAN	56.25	10	10	2.64E+06	3	3	3		46154	Eukaryotic initiation factor 4A-I OS=Homo sapiens OX=9606 GN=EIF4A1 PE=1 SV=1
271	498	sp|P62917|RL8_HUMAN	55.9	7	7	2.22E+06	2	2	2		28025	60S ribosomal protein L8 OS=Homo sapiens OX=9606 GN=RPL8 PE=1 SV=2
858	344	sp|P32969|RL9_HUMAN	54.49	5	5	1.49E+06	1	1	1		21863	60S ribosomal protein L9 OS=Homo sapiens OX=9606 GN=RPL9 PE=1 SV=1
778	225	sp|P36542|ATPG_HUMAN	52.24	4	4	6.61E+05	1	1	1		32996	ATP synthase subunit gamma mitochondrial OS=Homo sapiens OX=9606 GN=ATP5F1C PE=1 SV=1
424	644	sp|Q08211|DHX9_HUMAN	51.71	1	1	5.86E+05	2	1	2	Carbamidomethylation	140958	ATP-dependent RNA helicase A OS=Homo sapiens OX=9606 GN=DHX9 PE=1 SV=4
97	805	sp|Q12802|AKP13_HUMAN	49.18	0	0	5.54E+08	3	2	7		307550	A-kinase anchor protein 13 OS=Homo sapiens OX=9606 GN=AKAP13 PE=1 SV=2
394	710	sp|Q7Z6P3|RAB44_HUMAN	47.39	1	1	1.28E+06	1	1	1		110850	Ras-related protein Rab-44 OS=Homo sapiens OX=9606 GN=RAB44 PE=1 SV=4
536	525	sp|P62750|RL23A_HUMAN	46.69	5	5	3.32E+05	1	1	1		17695	60S ribosomal protein L23a OS=Homo sapiens OX=9606 GN=RPL23A PE=1 SV=1
241	1701	sp|Q63HN8|RN213_HUMAN	46.26	1	1	2.96E+07	3	1	3	Carbamidomethylation; Deamidation (NQ)	591415	E3 ubiquitin-protein ligase RNF213 OS=Homo sapiens OX=9606 GN=RNF213 PE=1 SV=3
533	393	sp|P84098|RL19_HUMAN	46.18	13	13	1.96E+06	2	2	2		23466	60S ribosomal protein L19 OS=Homo sapiens OX=9606 GN=RPL19 PE=1 SV=1
956	389	sp|P50914|RL14_HUMAN	45.3	6	6	6.32E+05	1	1	1		23432	60S ribosomal protein L14 OS=Homo sapiens OX=9606 GN=RPL14 PE=1 SV=4
957	767	sp|O43143|DHX15_HUMAN	45.02	2	2	1.98E+05	1	1	1		90933	Pre-mRNA-splicing factor ATP-dependent RNA helicase DHX15 OS=Homo sapiens OX=9606 GN=DHX15 PE=1 SV=2
146	1255	sp|Q8IVL0|NAV3_HUMAN	44.11	1	1	0.00E+00	2	1	3		255646	Neuron navigator 3 OS=Homo sapiens OX=9606 GN=NAV3 PE=1 SV=3
474	1795	sp|Q15025|TNIP1_HUMAN	43.34	4	4	6.11E+05	2	1	2	Deamidation (NQ); Oxidation (M)	71864	TNFAIP3-interacting protein 1 OS=Homo sapiens OX=9606 GN=TNIP1 PE=1 SV=2
410	2417	sp|O94964|SOGA1_HUMAN	42.82	1	1	3.06E+06	2	1	2		159759	Protein SOGA1 OS=Homo sapiens OX=9606 GN=SOGA1 PE=1 SV=2
857	1569	sp|P62854|RS26_HUMAN	42.01	8	8	1.10E+06	1	1	1		13015	40S ribosomal protein S26 OS=Homo sapiens OX=9606 GN=RPS26 PE=1 SV=3
857	1568	sp|Q5JNZ5|RS26L_HUMAN	42.01	8	8	1.10E+06	1	1	1		13002	Putative 40S ribosomal protein S26-like 1 OS=Homo sapiens OX=9606 GN=RPS26P11 PE=5 SV=1
397	2139	sp|Q99698|LYST_HUMAN	42	0	0	3.76E+06	2	1	2	Deamidation (NQ)	429141	Lysosomal-trafficking regulator OS=Homo sapiens OX=9606 GN=LYST PE=1 SV=3
958	441	sp|P42766|RL35_HUMAN	41.1	7	7	8.46E+05	1	1	1		14551	60S ribosomal protein L35 OS=Homo sapiens OX=9606 GN=RPL35 PE=1 SV=2
367	447	sp|Q15149|PLEC_HUMAN	40.52	0	0	2.49E+05	1	1	1		531796	Plectin OS=Homo sapiens OX=9606 GN=PLEC PE=1 SV=3
425	1262	sp|A4UGR9|XIRP2_HUMAN	40.32	0	0	9.42E+05	2	1	2		382302	Xin actin-binding repeat-containing protein 2 OS=Homo sapiens OX=9606 GN=XIRP2 PE=1 SV=2
959	12351	sp|P30086|PEBP1_HUMAN	39.11	7	7	2.00E+06	1	1	1		21057	Phosphatidylethanolamine-binding protein 1 OS=Homo sapiens OX=9606 GN=PEBP1 PE=1 SV=3
860	765	sp|Q02543|RL18A_HUMAN	38.97	7	7	3.23E+05	1	1	1	Carbamidomethylation	20762	60S ribosomal protein L18a OS=Homo sapiens OX=9606 GN=RPL18A PE=1 SV=2
859	928	sp|P50238|CRIP1_HUMAN	37.44	9	9	8.25E+05	1	1	1		8533	Cysteine-rich protein 1 OS=Homo sapiens OX=9606 GN=CRIP1 PE=1 SV=3
196	12422	sp|Q15032|R3HD1_HUMAN	36.97	1	1	4.57E+07	1	1	1		120696	R3H domain-containing protein 1 OS=Homo sapiens OX=9606 GN=R3HDM1 PE=1 SV=3
540	12393	sp|Q5VYS8|TUT7_HUMAN	35.68	1	1	7.17E+05	2	1	2	Acetylation (Protein N-term)	171228	Terminal uridylyltransferase 7 OS=Homo sapiens OX=9606 GN=TUT7 PE=1 SV=1
349	1649	sp|Q5CZC0|FSIP2_HUMAN	35.59	0	0	2.48E+07	2	1	2		780624	Fibrous sheath-interacting protein 2 OS=Homo sapiens OX=9606 GN=FSIP2 PE=2 SV=4
961	12358	sp|Q00325|MPCP_HUMAN	35.41	2	2	3.39E+05	1	1	1		40095	Phosphate carrier protein mitochondrial OS=Homo sapiens OX=9606 GN=SLC25A3 PE=1 SV=2
960	402	sp|P38646|GRP75_HUMAN	35.29	2	2	3.40E+05	1	1	1		73681	Stress-70 protein mitochondrial OS=Homo sapiens OX=9606 GN=HSPA9 PE=1 SV=2
547	1375	sp|Q86YF9|DZIP1_HUMAN	35.11	1	1	4.06E+06	2	1	2		98664	Zinc finger protein DZIP1 OS=Homo sapiens OX=9606 GN=DZIP1 PE=1 SV=1
421	8145	sp|A2VEC9|SSPO_HUMAN	34.49	0	0	2.76E+05	2	1	2		547846	SCO-spondin OS=Homo sapiens OX=9606 GN=SSPO PE=2 SV=2
565	2874	sp|Q8TF72|SHRM3_HUMAN	33.92	1	1	6.53E+05	2	2	2		216856	Protein Shroom3 OS=Homo sapiens OX=9606 GN=SHROOM3 PE=1 SV=2
475	286	sp|Q00610|CLH1_HUMAN	33.86	1	1	6.32E+05	1	1	1		191613	Clathrin heavy chain 1 OS=Homo sapiens OX=9606 GN=CLTC PE=1 SV=5
214	1208	sp|P50579|MAP2_HUMAN	33.74	5	5	5.25E+06	2	1	2	Deamidation (NQ)	52892	Methionine aminopeptidase 2 OS=Homo sapiens OX=9606 GN=METAP2 PE=1 SV=1
962	79	sp|P63244|RACK1_HUMAN	33.49	3	3	5.70E+05	1	1	1		35077	Receptor of activated protein C kinase 1 OS=Homo sapiens OX=9606 GN=RACK1 PE=1 SV=3
963	597	sp|O95782|AP2A1_HUMAN	32.36	1	1	5.34E+05	1	1	1	Carbamidomethylation	107546	AP-2 complex subunit alpha-1 OS=Homo sapiens OX=9606 GN=AP2A1 PE=1 SV=3
539	12387	sp|Q96CB5|CH044_HUMAN	32.2	3	3	5.94E+06	1	1	2		18380	Putative uncharacterized protein C8orf44 OS=Homo sapiens OX=9606 GN=C8orf44 PE=2 SV=2
539	3961	sp|P04279|SEMG1_HUMAN	32.2	1	1	5.94E+06	1	1	2		52131	Semenogelin-1 OS=Homo sapiens OX=9606 GN=SEMG1 PE=1 SV=2
355	603	sp|Q9Y2W1|TR150_HUMAN	31.94	1	1	4.92E+05	1	1	1		108666	Thyroid hormone receptor-associated protein 3 OS=Homo sapiens OX=9606 GN=THRAP3 PE=1 SV=2
227	6356	sp|P78414|IRX1_HUMAN	31.78	3	3	2.22E+07	2	1	3		49621	Iroquois-class homeodomain protein IRX-1 OS=Homo sapiens OX=9606 GN=IRX1 PE=2 SV=3
331	12661	sp|Q96MY7|F161B_HUMAN	31.25	1	1	8.81E+06	1	1	2		73647	Protein FAM161B OS=Homo sapiens OX=9606 GN=FAM161B PE=1 SV=2
369	5099	sp|Q8IY92|SLX4_HUMAN	31.24	1	1	3.03E+06	2	1	2		200010	Structure-specific endonuclease subunit SLX4 OS=Homo sapiens OX=9606 GN=SLX4 PE=1 SV=3
282	3598	sp|Q96QE3|ATAD5_HUMAN	31.11	0	0	1.08E+06	1	1	1		207569	ATPase family AAA domain-containing protein 5 OS=Homo sapiens OX=9606 GN=ATAD5 PE=1 SV=4
427	1089	sp|Q8IVL1|NAV2_HUMAN	30.73	0	0	2.94E+03	1	1	1		268165	Neuron navigator 2 OS=Homo sapiens OX=9606 GN=NAV2 PE=1 SV=3
213	1159	sp|Q5MAI5|CDKL4_HUMAN	30.62	2	2	2.27E+07	1	1	4	Deamidation (NQ)	43384	Cyclin-dependent kinase-like 4 OS=Homo sapiens OX=9606 GN=CDKL4 PE=2 SV=2
361	528	sp|Q8N4C8|MINK1_HUMAN	30.6	1	1	1.63E+06	1	1	1	Carbamidomethylation; Deamidation (NQ)	149821	Misshapen-like kinase 1 OS=Homo sapiens OX=9606 GN=MINK1 PE=1 SV=2
260	12400	sp|Q9BWF2|TRAIP_HUMAN	30.48	1	1	6.73E+06	1	1	1	Deamidation (NQ)	53294	E3 ubiquitin-protein ligase TRAIP OS=Homo sapiens OX=9606 GN=TRAIP PE=1 SV=1
556	3131	sp|Q2KJY2|KI26B_HUMAN	30.13	0	0	9.30E+05	1	1	1	Deamidation (NQ)	223881	Kinesin-like protein KIF26B OS=Homo sapiens OX=9606 GN=KIF26B PE=1 SV=1
334	12735	sp|Q9NZP6|NPAP1_HUMAN	30.11	1	1	5.72E+06	1	1	1		120954	Nuclear pore-associated protein 1 OS=Homo sapiens OX=9606 GN=NPAP1 PE=1 SV=2
482	12505	sp|P55201|BRPF1_HUMAN	30.08	1	1	0.00E+00	1	1	1		137499	Peregrin OS=Homo sapiens OX=9606 GN=BRPF1 PE=1 SV=2
862	294	sp|P49756|RBM25_HUMAN	30.02	2	2	1.38E+06	1	1	1		100186	RNA-binding protein 25 OS=Homo sapiens OX=9606 GN=RBM25 PE=1 SV=3
964	195	sp|P36578|RL4_HUMAN	29.46	4	4	4.86E+05	1	1	1	Carbamidomethylation; Acetylation (Protein N-term)	47697	60S ribosomal protein L4 OS=Homo sapiens OX=9606 GN=RPL4 PE=1 SV=5
560	696	sp|Q9HCM1|RESF1_HUMAN	28.35	0	0	1.95E+06	1	1	1		194856	Retroelement silencing factor 1 OS=Homo sapiens OX=9606 GN=RESF1 PE=1 SV=3
966	12465	sp|Q93070|NAR4_HUMAN	26.44	2	2	3.95E+05	1	1	1	Oxidation (M)	35878	Ecto-ADP-ribosyltransferase 4 OS=Homo sapiens OX=9606 GN=ART4 PE=2 SV=2
245	12469	sp|Q3KQU3|MA7D1_HUMAN	24.66	1	1	1.72E+07	1	1	3		92820	MAP7 domain-containing protein 1 OS=Homo sapiens OX=9606 GN=MAP7D1 PE=1 SV=1
348	3185	sp|Q9HBI6|CP4FB_HUMAN	24.16	4	4	1.25E+05	1	1	2	Carbamidomethylation; Deamidation (NQ)	60146	Cytochrome P450 4F11 OS=Homo sapiens OX=9606 GN=CYP4F11 PE=1 SV=3
865	2964	sp|P43357|MAGA3_HUMAN	23.97	8	8	6.44E+06	1	1	1	Carbamidomethylation; Deamidation (NQ)	34747	Melanoma-associated antigen 3 OS=Homo sapiens OX=9606 GN=MAGEA3 PE=1 SV=1
725	2204	sp|A6NM62|LRC53_HUMAN	23.77	1	1	3.56E+06	1	1	1	Deamidation (NQ)	140741	Leucine-rich repeat-containing protein 53 OS=Homo sapiens OX=9606 GN=LRRC53 PE=4 SV=2
969	2050	sp|P28290|ITPI2_HUMAN	23.67	1	1	2.16E+06	1	1	1		138386	Protein ITPRID2 OS=Homo sapiens OX=9606 GN=ITPRID2 PE=1 SV=3
976	8189	sp|Q7Z417|NUFP2_HUMAN	23.24	1	1	5.78E+05	1	1	1		76121	Nuclear fragile X mental retardation-interacting protein 2 OS=Homo sapiens OX=9606 GN=NUFIP2 PE=1 SV=1
972	12637	sp|Q8WWM7|ATX2L_HUMAN	23.14	1	1	0.00E+00	1	1	1		113374	Ataxin-2-like protein OS=Homo sapiens OX=9606 GN=ATXN2L PE=1 SV=2
564	517	sp|Q15063|POSTN_HUMAN	22.94	1	1	3.55E+06	1	1	1		93314	Periostin OS=Homo sapiens OX=9606 GN=POSTN PE=1 SV=2
974	822	sp|Q9Y2Z2|MTO1_HUMAN	22.81	1	1	1.08E+06	1	1	1		79964	Protein MTO1 homolog mitochondrial OS=Homo sapiens OX=9606 GN=MTO1 PE=1 SV=2
726	11430	sp|Q8NFP9|NBEA_HUMAN	22.74	0	0	1.33E+06	1	1	1		327821	Neurobeachin OS=Homo sapiens OX=9606 GN=NBEA PE=1 SV=3
341	6846	sp|Q13304|GPR17_HUMAN	22.53	1	1	2.70E+07	1	1	1		40989	Uracil nucleotide/cysteinyl leukotriene receptor OS=Homo sapiens OX=9606 GN=GPR17 PE=2 SV=2
341	6137	sp|Q6X4W1|NSMF_HUMAN	22.53	1	1	2.70E+07	1	1	1		60143	NMDA receptor synaptonuclear signaling and neuronal migration factor OS=Homo sapiens OX=9606 GN=NSMF PE=1 SV=1
341	13355	sp|Q8TCT7|SPP2B_HUMAN	22.53	1	1	2.70E+07	1	1	1		64644	Signal peptide peptidase-like 2B OS=Homo sapiens OX=9606 GN=SPPL2B PE=1 SV=2
866	12614	sp|Q8NEM8|CBPC3_HUMAN	22.5	1	1	1.79E+07	1	1	1		116011	Cytosolic carboxypeptidase 3 OS=Homo sapiens OX=9606 GN=AGBL3 PE=2 SV=2
793	3885	sp|Q15468|STIL_HUMAN	22.37	1	1	5.94E+06	1	1	1		142954	SCL-interrupting locus protein OS=Homo sapiens OX=9606 GN=STIL PE=1 SV=2
977	5775	sp|Q6UWL6|KIRR2_HUMAN	22.29	1	1	0.00E+00	1	1	1		75092	Kin of IRRE-like protein 2 OS=Homo sapiens OX=9606 GN=KIRREL2 PE=1 SV=2
439	3136	sp|Q96NG3|TTC25_HUMAN	22.23	1	1	6.43E+07	1	1	2	Pyro-glu from Q	76655	Tetratricopeptide repeat protein 25 OS=Homo sapiens OX=9606 GN=TTC25 PE=1 SV=2
783	3769	sp|Q9Y2H6|FND3A_HUMAN	22.17	1	1	1.27E+07	1	1	1		131852	Fibronectin type-III domain-containing protein 3A OS=Homo sapiens OX=9606 GN=FNDC3A PE=1 SV=4
752	13236	sp|Q13093|PAFA_HUMAN	22.13	1	1	2.94E+06	1	1	1		50077	Platelet-activating factor acetylhydrolase OS=Homo sapiens OX=9606 GN=PLA2G7 PE=1 SV=1
752	10330	sp|P46100|ATRX_HUMAN	22.13	0	0	2.94E+06	1	1	1		282584	Transcriptional regulator ATRX OS=Homo sapiens OX=9606 GN=ATRX PE=1 SV=5
752	9236	sp|Q6N021|TET2_HUMAN	22.13	0	0	2.94E+06	1	1	1		223809	Methylcytosine dioxygenase TET2 OS=Homo sapiens OX=9606 GN=TET2 PE=1 SV=3
499	12853	sp|O14638|ENPP3_HUMAN	21.7	1	1	2.41E+05	1	1	1	Carbamidomethylation	100124	Ectonucleotide pyrophosphatase/phosphodiesterase family member 3 OS=Homo sapiens OX=9606 GN=ENPP3 PE=1 SV=2
572	12824	sp|Q13761|RUNX3_HUMAN	21.64	2	2	2.14E+06	1	1	1		44356	Runt-related transcription factor 3 OS=Homo sapiens OX=9606 GN=RUNX3 PE=1 SV=2
572	12826	sp|Q13950|RUNX2_HUMAN	21.64	2	2	2.14E+06	1	1	1		56648	Runt-related transcription factor 2 OS=Homo sapiens OX=9606 GN=RUNX2 PE=1 SV=2
490	12663	sp|Q7Z5L7|PODN_HUMAN	21.59	1	1	1.21E+07	1	1	2		68976	Podocan OS=Homo sapiens OX=9606 GN=PODN PE=1 SV=2
884	2591	sp|Q4ZHG4|FNDC1_HUMAN	21.55	0	0	0.00E+00	1	1	1		205557	Fibronectin type III domain-containing protein 1 OS=Homo sapiens OX=9606 GN=FNDC1 PE=2 SV=4
497	3613	sp|Q13018|PLA2R_HUMAN	21.45	1	1	2.18E+05	1	1	1	Carbamidomethylation; Deamidation (NQ)	168600	Secretory phospholipase A2 receptor OS=Homo sapiens OX=9606 GN=PLA2R1 PE=1 SV=2
985	12945	sp|Q5SRN2|TSBP1_HUMAN	21.13	1	1	3.86E+07	1	1	1		61626	Testis-expressed basic protein 1 OS=Homo sapiens OX=9606 GN=TSBP1 PE=2 SV=3
148	12923	sp|Q9H9L4|KANL2_HUMAN	21.02	2	2	0.00E+00	1	1	1		55042	KAT8 regulatory NSL complex subunit 2 OS=Homo sapiens OX=9606 GN=KANSL2 PE=1 SV=3
692	900	sp|Q96AY4|TTC28_HUMAN	20.96	1	1	6.61E+05	1	1	1	Deamidation (NQ); Oxidation (M)	270882	Tetratricopeptide repeat protein 28 OS=Homo sapiens OX=9606 GN=TTC28 PE=1 SV=4
988	5110	sp|Q9UP38|FZD1_HUMAN	20.79	1	1	3.84E+05	1	1	1		71158	Frizzled-1 OS=Homo sapiens OX=9606 GN=FZD1 PE=1 SV=2
872	3668	sp|Q9NYZ3|GTSE1_HUMAN	20.69	1	1	7.19E+06	1	1	1		76645	G2 and S phase-expressed protein 1 OS=Homo sapiens OX=9606 GN=GTSE1 PE=1 SV=3
867	4103	sp|Q6NSI3|FA53A_HUMAN	20.53	3	3	1.09E+04	1	1	1		42585	Protein FAM53A OS=Homo sapiens OX=9606 GN=FAM53A PE=1 SV=1
899	13040	sp|Q9H6A9|PCX3_HUMAN	20.49	0	0	5.57E+04	1	1	1		222037	Pecanex-like protein 3 OS=Homo sapiens OX=9606 GN=PCNX3 PE=1 SV=2
892	12943	sp|Q8NGJ2|O52H1_HUMAN	20.46	2	2	6.04E+07	1	1	1		35592	Olfactory receptor 52H1 OS=Homo sapiens OX=9606 GN=OR52H1 PE=2 SV=3
993	12976	sp|P48200|IREB2_HUMAN	20.31	1	1	2.85E+06	1	1	1	Pyro-glu from Q	105058	Iron-responsive element-binding protein 2 OS=Homo sapiens OX=9606 GN=IREB2 PE=1 SV=4
