# Supplementary material for: RAB3A-mediated BAG6 translocation promotes non-small cell lung cancer tumorigenesis and progression
Source: Cell Oncol (Dordr). 2025 Oct 22;48(6):2001–15. doi: 10.1007/s13402-025-01123-z (PMC12698754; doi:10.1007/s13402-025-01123-z)
Supplement: Supplementary file 4 — Supplementary Material 4 [file 13402_2025_1123_MOESM4_ESM.xlsx]

## Sheet: Sheet1
ID	Gender	Age	M	N	T	Stage	H-score of RAB3A(Para-cancer)	H-score of RAB3A(NSCLC)
1	Female	81	0	0	1B	IA2	4	12
2	Male	82	0	0	1B	IA2	4	12
3	Female	74	0	0	1B	IA2	4	8
4	Female	59	0	0	1B	IA2	4	8
5	Male	56	0	0	1A	IA1	4	12
6	Male	60	0	3	3	IIIC	4	8
7	Female	55	0	0	2A	IB	4	10
8	Female	50	0	0	1A	1A1	4	12
9	Male	66	0	0	3	ⅡB	4	9
10	Male	65	0	0	1A	IA1	4	8
11	Female	66	0	0	1	IA	4	12
12	Male	53	0	0	1B	IA2	4	8
13	Male	61	0	2	3	IIIA	4	12
14	Female	57	0	0	1B	IA2	4	7
15	Female	66	0	0	1	IA	4	8
16	Male	59	0	2	3	IIIA	4	8
17	Male	45	0	2	3	IIIB	4	12
18	Male	54	0	0	1B	IA2	4	10
19	Male	66	0	0	2	IB	4	12
20	Male	53	0	0	1A	IA1	4	12
21	Female	70	0	2	4	IIIB	4	12
22	Female	57	0	0	1B	IA2	4	7
23	Male	81	0	0	4	IIIA	4	12
24	Male	66	0	0	3	ⅡB	4	12
25	Male	75	0	0	3	ⅡB	4	12
26	Male	69	0	2	4	ⅢB	8	10
27	Female	59	0	2	1A	ⅢA	4	12
28	Female	69	0	0	1B	IA2	4	12
29	Male	59	0	0	1B	IA2	4	12
30	Female	67	0	0	1C	IA3	4	12
31	Female	32	0	0	1A	IA1	4	8
32	Female	52	0	0	2A	IB	4	12
33	Female	74	0	0	3	ⅡB	4	12
34	Male	66	0	0	1B	IA2	4	12
35	Female	66	0	0	1A	IA1	4	12
36	Male	40	0	0	1B	IA2	4	12
37	Female	58	0	0	1A	IA1	4	8
38	Male	60	0	0	1A	IA1	4	12
39	Female	56	0	0	3	ⅡB	4	8
40	Male	64	0	0	1B	IA2	4	12
41	Male	61	0	0	3	ⅡB	4	10
42	Male	44	0	0	1C	IA3	4	12
43	Female	61	0	2	2A	IIIA	4	12
44	Female	59	0	0	1B	IA2	0	12
45	Female	44	0	0	1B	IA2	4	8
46	Female	77	0	2	1C	IIIA	4	12
47	Female	51	0	0	1A	IA1	4	12
48	Female	55	0	0	1B	IA2	4	12
49	Male	59	0	0	1C	IA3	4	8
50	Female	54	0	0	1B	IA2	4	12
51	Male	31	0	0	1A	IA1	4	12
52	Female	64	0	0	1C	IA3	4	11
53	Male	69	0	0	3	ⅡB	4	10
54	Female	34	0	1	2A	ⅡA	4	8
55	Male	67	0	2	1C	IIIA	12	8
56	Male	59	0	2	1C	IIIA	4	11
57	Male	66	0	1	3	IIIA	4	11
58	Male	49	0	2	3	IIIB	4	8
59	Male	72	0	0	1B	IA2	4	12
60	Male	50	0	0	1C	IA3	4	12
61	Male	72	0	1	4	ⅢA	4	11
62	Male	59	0	2	4	IIIB	4	12
63	Female	72	0	0	1A	IA1	4	6
64	Female	63	0	0	1A	IA1	4	6
65	Male	57	0	0	1A	ⅠA	4	6
66	Female	57	0	0	1A	IA1	4	6
67	Male	63	0	0	1	IA	4	11
68	Female	64	0	0	1C	IA3	4	6
69	Female	62	0	0	1A	1A	4	8
70	Male	41	0	0	4	IIIA	4	6
71	Male	51	0	0	1A	1A	4	4
72	Male	71	0	0	1B	IA2	4	11
73	Female	68	0	0	1	IA1	4	8
74	Female	51	0	0	1	I	4	10
75	Female	44	0	1	1	IIB	4	11
76	Male	53	0	0	1B	IA2	4	4
77	Female	61	0	0	1A	IA1	4	1
78	Female	74	0	0	1A	IA1	4	9
79	Female	49	0	0	1A	IA	4	6
80	Female	45	0	0	1B	IA2	4	10
81	Female	36	0	0	3	IIB	4	10
82	Male	65	0	0	1A	IA1	4	4
83	Male	63	0	0	2A	IB	4	6
84	Male	69	0	0	2B	IIA	4	5
85	Male	65	0	0	2A	IB	4	8
86	Female	45	0	0	1B	IA2	4	11
87	Male	65	0	0	1B	IA2	4	10
88	Female	43	0	0	1B	IA1	4	4
89	Male	64	0	2	4	IIIB	4	11
90	Female	55	0	0	1B	IA2	4	7
91	Male	33	0	0	2B	ⅡA	4	4
92	Female	50	0	0	1B	IA2	4	11
93	Female	64	0	0	1A	IA	4	7
94	Female	61	0	0	1A	IA1	4	3
95	Female	63	O	O	1	IA	0	4
96	Female	56	0	0	1B	IA2	4	7
97	Female	49	0	0	1C	IA3	4	8
98	Female	50	0	0	1A	IA1	4	3
99	Female	69	0	0	1	I	4	7
100	Female	50	0	0	1A	IA1	4	9
101	Female	46	0	2	4	IIIB	0	8
102	Female	53	0	0	1	IA	4	7
103	Male	65	0	0	1A	IA1	4	1
104	Female	63	0	0	2A	IB	4	4
105	Female	44	0	1	2A	ⅡA	4	9
106	Female	42	0	0	1B	IA2	4	4
107	Female	52	0	0	1A	IA1	4	7
108	Female	72	0	0	1B	IA2	4	9
109	Female	58	0	0	1C	IA3	4	9
110	Male	60	0	0	1	IA	4	4
111	Male	56	0	0	1B	IA2	4	3
112	Female	59	0	0	2A	IB	4	8
113	Female	60	0	0	1A	IA1	0	2
114	Male	71	0	0	1A	IA1	4	9
115	Male	55	0	0	1B	IA2	4	9
116	Male	72	0	2	3	ⅢA	4	8
